# Supplementary material for: Thymoquinone Loaded Topical Nanoemulgel for Wound Healing: Formulation Design and In-Vivo Evaluation
Source: Molecules. 2021 Jun 24;26(13):3863. doi: 10.3390/molecules26133863 (PMC8270244; doi:10.3390/molecules26133863)
Supplement: Supplementary file 1 [file molecules-26-03863-s001.zip]

Archive with 1 entries (1 files):
- molecules-1261171-supplementary.pdf
